# Supplementary material for: Evaluating Parental Knowledge and Behaviors Regarding Developmental Toxicants in Jazan, Saudi Arabia Using the Prevention of Toxic Chemicals in the Environment for Children Tool (PRoTECT)
Source: Healthcare (Basel). 2024 Sep 4;12(17):1764. doi: 10.3390/healthcare12171764 (PMC11395152; doi:10.3390/healthcare12171764)
Supplement: Supplementary file 1 [file healthcare-12-01764-s001.zip]

Archive with 1 entries (1 files):
- healthcare-3156614-supplementary.pdf
